# Supplementary material for: Methodological issues in detecting gene-gene interactions in breast cancer susceptibility: a population-based study in Ontario
Source: BMC Med. 2007 Aug 7;5:22. doi: 10.1186/1741-7015-5-22 (PMC1976420; doi:10.1186/1741-7015-5-22)
Supplement: Additional file 2 — Optimal MgCl2 concentrations and annealing temperatures for each SNP PCR. Optimal MgCl2 concentrations and annealing temperatures for each SNP PCR. [file 1741-7015-5-22-S2.xls]

## Sheet: Sheet1
Supplementary Table 2: PCR Conditions for 19 SNPs
	Final Mg	Annealing
	Concentration (mM)	Temperature ( C)
P27	2	61
Val109Gly
GADD45	4	61
C(IVS3+168)T
ESR1	2	61
Ser10Ser
ESR1	3	61
Pro325Pro
PTEN	4	58
(IVS4+109) ins/delACTAA
BARD1	4	61
Pro24Ser
XPD	3	64
Lys751Gln
GSTP1	4	64
Ile105Val
CYP17	3	64
C(518)T
MTHFR	4	61
Ala222Val
TNFa	3	64
G(-308)A
IL1A	6	60
Ala114Ser
G-CSF	2	61
Leu185Leu
IL13	2	58
Arg130Gln
IL10	3	62
G(-1082)A
COMT	3	60
Met108/158Val
GSTM3	2	64
4595 (3bp ins/del)
MMP1	6	58
1G(-1607)2G
CycD1	4	58
Pro241Pro
